# Supplementary material for: Tropomyosin 1-I/C coordinates kinesin-1 and dynein motors during oskar mRNA transport
Source: Nat Struct Mol Biol. 2024 Jan 31;31(3):476–88. doi: 10.1038/s41594-024-01212-x (PMC10948360; doi:10.1038/s41594-024-01212-x)
Supplement: Supplementary file 5 — Source data for Supplementary Fig. 3. [file 41594_2024_1212_MOESM5_ESM.txt]

Residue name	Residue number	ddCA-CB red
GLY	937	-0.914999999999999
PRO	938	0.087
GLN	939	-0.251000000000005
ALA	940	0.393000000000001
GLN	941	-0.704000000000008
ILE	942	-0.686000000000007
ALA	943	-0.295999999999996
LYS	944	0.558
PRO	945	-0.484999999999996
ILE	946	0.451999999999998
ARG	947	0.418999999999997
SER	948	0.154000000000003
GLY	949	0.266999999999996
GLN	950	0.236999999999991
GLY	951	-0.041000000000004
ALA	952	-0.067999999999998
ILE	953	0.201999999999998
ALA	954	-0.182000000000002
ILE	955	-0.344000000000008
ARG	956	0.268999999999998
GLY	957	0.186999999999998
GLY	958	0.119999999999997
GLY	959	-0.029000000000004
ALA	960	0.111000000000004
VAL	961	0.661000000000001
GLY	962	-0.041000000000004
GLY	963	-0.609000000000002
PRO	964	-0.349999999999994
SER	965	0.719999999999999
PRO	966	-0.143999999999995
LEU	967	0.405999999999999
ALA	968	0.512999999999998
GLN	969	-0.363000000000007
VAL	970	0.521000000000001
ASN	971	0.814
PRO	972	-0.097999999999996
VAL	973	1.07399999999999
ASN	974	0.276999999999994
SER	975	1.081
