# Supplementary material for: Tropomyosin 1-I/C coordinates kinesin-1 and dynein motors during oskar mRNA transport
Source: Nat Struct Mol Biol. 2024 Jan 31;31(3):476–88. doi: 10.1038/s41594-024-01212-x (PMC10948360; doi:10.1038/s41594-024-01212-x)
Supplement: Supplementary file 6 — Source data for Supplementary Fig. 4. [file 41594_2024_1212_MOESM6_ESM.txt]

TITLE	sample2
DATA TYPE	
ORIGIN	JASCO
OWNER	
DATE	23/05/17
TIME	12:43:33
SPECTROMETER/DATA SYSTEM	
LOCALE	8192
RESOLUTION	
DELTAX	-0.1
XUNITS	NANOMETERS
YUNITS	CD [mdeg]
Y2UNITS	HT [V]
FIRSTX	  260.0000
LASTX	  190.0000
NPOINTS	     701
FIRSTY	    -0.17569
MAXY	    28.61047
MINY	   -17.11007
XYDATA
260.0000	-0.175688	269.985
259.9000	-0.163705	270.054
259.8000	-0.167186	270.13
259.7000	-0.145603	270.213
259.6000	-0.129883	270.287
259.5000	-0.116151	270.362
259.4000	-0.102381	270.443
259.3000	-0.11962	270.517
259.2000	-0.135267	270.592
259.1000	-0.159048	270.672
259.0000	-0.133802	270.745
258.9000	-0.10989	270.818
258.8000	-0.1059	270.893
258.7000	-0.0768869	270.965
258.6000	-0.0397528	271.038
258.5000	-0.0363138	271.112
258.4000	-0.0262186	271.183
258.3000	-0.0171317	271.254
258.2000	-0.0122101	271.331
258.1000	-0.00233978	271.403
258.0000	0.00463989	271.474
257.9000	-0.00320496	271.55
257.8000	-0.0114908	271.62
257.7000	-0.0116687	271.691
257.6000	-0.0278412	271.766
257.5000	-0.0344632	271.835
257.4000	-0.0190225	271.905
257.3000	-0.02418	271.971
257.2000	-0.04853	272.041
257.1000	-0.0433109	272.114
257.0000	-0.0260608	272.185
256.9000	-0.0173819	272.259
256.8000	-0.0217084	272.325
256.7000	-0.0144528	272.395
256.6000	-0.0296356	272.469
256.5000	-0.0530692	272.541
256.4000	-0.0409183	272.616
256.3000	-0.0459048	272.681
256.2000	-0.0844705	272.75
256.1000	-0.130362	272.822
256.0000	-0.13795	272.893
255.9000	-0.1342	272.966
255.8000	-0.127053	273.031
255.7000	-0.0881134	273.104
255.6000	-0.0871057	273.177
255.5000	-0.0992252	273.252
255.4000	-0.106361	273.329
255.3000	-0.0980869	273.398
255.2000	-0.0814328	273.471
255.1000	-0.0910529	273.539
255.0000	-0.0928116	273.613
254.9000	-0.122877	273.681
254.8000	-0.150738	273.748
254.7000	-0.15975	273.824
254.6000	-0.153665	273.891
254.5000	-0.146685	273.963
254.4000	-0.130718	274.034
254.3000	-0.132423	274.108
254.2000	-0.14305	274.18
254.1000	-0.140443	274.256
254.0000	-0.120885	274.33
253.9000	-0.103579	274.401
253.8000	-0.111526	274.468
253.7000	-0.102995	274.542
253.6000	-0.0960111	274.611
253.5000	-0.0832428	274.682
253.4000	-0.0675558	274.751
253.3000	-0.0648227	274.819
253.2000	-0.0714929	274.886
253.1000	-0.0776282	274.957
253.0000	-0.0773657	275.023
252.9000	-0.0762146	275.091
252.8000	-0.0789395	275.157
252.7000	-0.0749344	275.228
252.6000	-0.0778336	275.297
252.5000	-0.0791122	275.367
252.4000	-0.076438	275.436
252.3000	-0.0698651	275.508
252.2000	-0.0401535	275.578
252.1000	-0.0232135	275.654
252.0000	-0.0122852	275.724
251.9000	-0.0131805	275.789
251.8000	-0.0277951	275.859
251.7000	-0.0621283	275.925
251.6000	-0.081232	275.999
251.5000	-0.0957278	276.065
251.4000	-0.111503	276.137
251.3000	-0.127402	276.204
251.2000	-0.137823	276.269
251.1000	-0.121466	276.343
251.0000	-0.11426	276.411
250.9000	-0.0869531	276.485
250.8000	-0.0725833	276.553
250.7000	-0.0589468	276.624
250.6000	-0.0398929	276.691
250.5000	-0.0410822	276.755
250.4000	-0.0533682	276.825
250.3000	-0.0609683	276.892
250.2000	-0.0515475	276.965
250.1000	-0.0325714	277.033
250.0000	-0.0294479	277.102
249.9000	-0.0241882	277.171
249.8000	-0.0182336	277.238
249.7000	-0.0156985	277.312
249.6000	-0.011167	277.381
249.5000	-0.00988464	277.449
249.4000	-0.00834228	277.516
249.3000	-0.0125162	277.58
249.2000	0.0132108	277.645
249.1000	0.0197684	277.71
249.0000	0.0174207	277.776
248.9000	-0.0101749	277.837
248.8000	-0.033176	277.903
248.7000	-0.0693536	277.97
248.6000	-0.103704	278.033
248.5000	-0.143165	278.102
248.4000	-0.185825	278.17
248.3000	-0.213778	278.231
248.2000	-0.247783	278.299
248.1000	-0.272709	278.365
248.0000	-0.26142	278.426
247.9000	-0.238412	278.488
247.8000	-0.232386	278.547
247.7000	-0.201303	278.602
247.6000	-0.178316	278.665
247.5000	-0.161939	278.73
247.4000	-0.140251	278.791
247.3000	-0.0861792	278.852
247.2000	-0.0668512	278.926
247.1000	-0.076481	278.999
247.0000	-0.091918	279.075
246.9000	-0.121118	279.163
246.8000	-0.146332	279.244
246.7000	-0.159637	279.327
246.6000	-0.198651	279.41
246.5000	-0.248175	279.499
246.4000	-0.289297	279.583
246.3000	-0.284571	279.663
246.2000	-0.281651	279.742
246.1000	-0.258215	279.823
246.0000	-0.251795	279.899
245.9000	-0.259491	279.976
245.8000	-0.234373	280.053
245.7000	-0.22028	280.134
245.6000	-0.207652	280.212
245.5000	-0.227215	280.287
245.4000	-0.268179	280.365
245.3000	-0.306316	280.438
245.2000	-0.327187	280.516
245.1000	-0.358738	280.595
245.0000	-0.395177	280.673
244.9000	-0.43618	280.745
244.8000	-0.48209	280.815
244.7000	-0.49576	280.894
244.6000	-0.500247	280.975
244.5000	-0.515157	281.055
244.4000	-0.554667	281.128
244.3000	-0.562471	281.2
244.2000	-0.571522	281.273
244.1000	-0.594513	281.355
244.0000	-0.586868	281.441
243.9000	-0.587949	281.52
243.8000	-0.600239	281.599
243.7000	-0.598005	281.678
243.6000	-0.601306	281.762
243.5000	-0.596031	281.848
243.4000	-0.598399	281.94
243.3000	-0.606084	282.032
243.2000	-0.581801	282.12
243.1000	-0.588554	282.208
243.0000	-0.584784	282.299
242.9000	-0.600764	282.388
242.8000	-0.641087	282.479
242.7000	-0.693025	282.568
242.6000	-0.755923	282.654
242.5000	-0.776362	282.737
242.4000	-0.838362	282.825
242.3000	-0.887187	282.92
242.2000	-0.915407	283.015
242.1000	-0.942774	283.108
242.0000	-0.969423	283.206
241.9000	-0.96654	283.305
241.8000	-0.964634	283.402
241.7000	-0.954765	283.503
241.6000	-0.960605	283.601
241.5000	-0.977508	283.699
241.4000	-1.03131	283.797
241.3000	-1.08516	283.895
241.2000	-1.07849	283.997
241.1000	-1.1127	284.098
241.0000	-1.16029	284.201
240.9000	-1.21721	284.304
240.8000	-1.2775	284.407
240.7000	-1.31481	284.511
240.6000	-1.34331	284.616
240.5000	-1.35784	284.722
240.4000	-1.40057	284.834
240.3000	-1.45972	284.943
240.2000	-1.50004	285.051
240.1000	-1.536	285.164
240.0000	-1.57054	285.277
239.9000	-1.61592	285.392
239.8000	-1.65551	285.507
239.7000	-1.71849	285.623
239.6000	-1.76793	285.743
239.5000	-1.83895	285.86
239.4000	-1.86557	285.982
239.3000	-1.90663	286.104
239.2000	-1.94779	286.224
239.1000	-2.00095	286.349
239.0000	-2.03159	286.472
238.9000	-2.07237	286.594
238.8000	-2.12785	286.721
238.7000	-2.16703	286.845
238.6000	-2.22796	286.968
238.5000	-2.27149	287.09
238.4000	-2.31162	287.215
238.3000	-2.34479	287.342
238.2000	-2.39805	287.467
238.1000	-2.4498	287.598
238.0000	-2.50886	287.725
237.9000	-2.57341	287.854
237.8000	-2.63049	287.979
237.7000	-2.71605	288.107
237.6000	-2.80045	288.236
237.5000	-2.90553	288.368
237.4000	-2.98241	288.499
237.3000	-3.06112	288.63
237.2000	-3.11437	288.764
237.1000	-3.15504	288.891
237.0000	-3.19658	289.024
236.9000	-3.23571	289.16
236.8000	-3.27269	289.298
236.7000	-3.29174	289.436
236.6000	-3.34026	289.57
236.5000	-3.42374	289.707
236.4000	-3.50806	289.844
236.3000	-3.60972	289.984
236.2000	-3.68303	290.13
236.1000	-3.76049	290.271
236.0000	-3.84976	290.411
235.9000	-3.95169	290.551
235.8000	-4.03714	290.697
235.7000	-4.07479	290.837
235.6000	-4.12818	290.977
235.5000	-4.19522	291.119
235.4000	-4.2843	291.265
235.3000	-4.38503	291.406
235.2000	-4.47368	291.555
235.1000	-4.57259	291.704
235.0000	-4.68092	291.853
234.9000	-4.83691	291.997
234.8000	-5.02758	292.145
234.7000	-5.17728	292.294
234.6000	-5.30698	292.439
234.5000	-5.39673	292.59
234.4000	-5.48316	292.743
234.3000	-5.56682	292.891
234.2000	-5.67392	293.039
234.1000	-5.75213	293.195
234.0000	-5.81622	293.348
233.9000	-5.87553	293.504
233.8000	-5.94926	293.661
233.7000	-6.05526	293.813
233.6000	-6.1719	293.967
233.5000	-6.30068	294.123
233.4000	-6.40601	294.277
233.3000	-6.52383	294.432
233.2000	-6.64877	294.591
233.1000	-6.74889	294.745
233.0000	-6.83535	294.899
232.9000	-6.94338	295.05
232.8000	-7.06637	295.204
232.7000	-7.16461	295.359
232.6000	-7.28966	295.512
232.5000	-7.41281	295.665
232.4000	-7.52885	295.812
232.3000	-7.63538	295.965
232.2000	-7.77209	296.112
232.1000	-7.90368	296.268
232.0000	-8.05883	296.422
231.9000	-8.19865	296.573
231.8000	-8.3408	296.724
231.7000	-8.47387	296.88
231.6000	-8.58644	297.046
231.5000	-8.69944	297.209
231.4000	-8.81958	297.377
231.3000	-8.93721	297.542
231.2000	-9.02821	297.711
231.1000	-9.1584	297.875
231.0000	-9.28875	298.039
230.9000	-9.41688	298.203
230.8000	-9.53706	298.36
230.7000	-9.69171	298.519
230.6000	-9.8246	298.669
230.5000	-9.97782	298.821
230.4000	-10.119	298.965
230.3000	-10.2717	299.107
230.2000	-10.3846	299.248
230.1000	-10.4832	299.389
230.0000	-10.5913	299.526
229.9000	-10.6894	299.656
229.8000	-10.7984	299.794
229.7000	-10.9252	299.933
229.6000	-11.0441	300.083
229.5000	-11.1499	300.24
229.4000	-11.2723	300.406
229.3000	-11.4557	300.579
229.2000	-11.5939	300.76
229.1000	-11.7465	300.948
229.0000	-11.8947	301.146
228.9000	-12.0327	301.349
228.8000	-12.175	301.545
228.7000	-12.3007	301.747
228.6000	-12.4285	301.946
228.5000	-12.5192	302.14
228.4000	-12.62	302.337
228.3000	-12.7476	302.531
228.2000	-12.847	302.719
228.1000	-12.9603	302.903
228.0000	-13.0503	303.094
227.9000	-13.1634	303.277
227.8000	-13.2623	303.457
227.7000	-13.3167	303.644
227.6000	-13.42	303.825
227.5000	-13.5398	304
227.4000	-13.6491	304.178
227.3000	-13.7473	304.357
227.2000	-13.8546	304.532
227.1000	-13.9541	304.707
227.0000	-14.0268	304.882
226.9000	-14.1411	305.055
226.8000	-14.2497	305.234
226.7000	-14.3514	305.412
226.6000	-14.4404	305.594
226.5000	-14.5126	305.772
226.4000	-14.625	305.952
226.3000	-14.7223	306.134
226.2000	-14.823	306.325
226.1000	-14.9122	306.515
226.0000	-14.9678	306.7
225.9000	-15.0065	306.887
225.8000	-15.0376	307.075
225.7000	-15.1104	307.263
225.6000	-15.1274	307.45
225.5000	-15.1748	307.638
225.4000	-15.2255	307.823
225.3000	-15.2787	308.017
225.2000	-15.3538	308.213
225.1000	-15.4316	308.41
225.0000	-15.5072	308.606
224.9000	-15.5689	308.804
224.8000	-15.6377	309.005
224.7000	-15.7041	309.205
224.6000	-15.7319	309.408
224.5000	-15.804	309.603
224.4000	-15.8926	309.797
224.3000	-15.9503	309.995
224.2000	-15.9812	310.193
224.1000	-16.027	310.392
224.0000	-16.0876	310.595
223.9000	-16.1169	310.797
223.8000	-16.1679	311.001
223.7000	-16.1783	311.206
223.6000	-16.1552	311.413
223.5000	-16.2022	311.617
223.4000	-16.2583	311.82
223.3000	-16.3038	312.018
223.2000	-16.3562	312.214
223.1000	-16.3869	312.412
223.0000	-16.3971	312.612
222.9000	-16.4212	312.812
222.8000	-16.4975	313.014
222.7000	-16.5289	313.219
222.6000	-16.5453	313.426
222.5000	-16.5419	313.643
222.4000	-16.5178	313.86
222.3000	-16.5215	314.076
222.2000	-16.5131	314.295
222.1000	-16.5492	314.511
222.0000	-16.5344	314.732
221.9000	-16.5112	314.948
221.8000	-16.5052	315.164
221.7000	-16.4723	315.383
221.6000	-16.4616	315.605
221.5000	-16.4573	315.829
221.4000	-16.4841	316.052
221.3000	-16.4851	316.276
221.2000	-16.4575	316.503
221.1000	-16.4459	316.735
221.0000	-16.418	316.966
220.9000	-16.4219	317.199
220.8000	-16.4598	317.43
220.7000	-16.4882	317.658
220.6000	-16.4781	317.893
220.5000	-16.4475	318.128
220.4000	-16.4335	318.359
220.3000	-16.4118	318.592
220.2000	-16.3775	318.828
220.1000	-16.3399	319.066
220.0000	-16.2684	319.302
219.9000	-16.1831	319.545
219.8000	-16.13	319.787
219.7000	-16.0663	320.026
219.6000	-16.0354	320.271
219.5000	-16.0173	320.514
219.4000	-16.0245	320.76
219.3000	-16.0432	321.004
219.2000	-16.088	321.25
219.1000	-16.1159	321.498
219.0000	-16.1337	321.745
218.9000	-16.1402	321.989
218.8000	-16.1367	322.242
218.7000	-16.1406	322.489
218.6000	-16.1453	322.738
218.5000	-16.0976	322.987
218.4000	-16.0439	323.24
218.3000	-16.0056	323.492
218.2000	-15.9331	323.747
218.1000	-15.8861	324.002
218.0000	-15.8249	324.265
217.9000	-15.7625	324.52
217.8000	-15.7363	324.778
217.7000	-15.7281	325.039
217.6000	-15.7169	325.296
217.5000	-15.6821	325.561
217.4000	-15.6801	325.82
217.3000	-15.6965	326.08
217.2000	-15.728	326.344
217.1000	-15.7414	326.606
217.0000	-15.7193	326.872
216.9000	-15.7047	327.142
216.8000	-15.6495	327.411
216.7000	-15.6178	327.681
216.6000	-15.6111	327.954
216.5000	-15.6105	328.235
216.4000	-15.5742	328.513
216.3000	-15.5528	328.786
216.2000	-15.5136	329.074
216.1000	-15.4688	329.355
216.0000	-15.4231	329.634
215.9000	-15.4073	329.914
215.8000	-15.3812	330.19
215.7000	-15.3519	330.471
215.6000	-15.3791	330.749
215.5000	-15.3963	331.033
215.4000	-15.4311	331.319
215.3000	-15.4441	331.601
215.2000	-15.4672	331.891
215.1000	-15.4996	332.187
215.0000	-15.4997	332.485
214.9000	-15.5132	332.784
214.8000	-15.5142	333.08
214.7000	-15.5261	333.377
214.6000	-15.5081	333.671
214.5000	-15.4434	333.968
214.4000	-15.4473	334.27
214.3000	-15.4022	334.568
214.2000	-15.3544	334.868
214.1000	-15.2378	335.17
214.0000	-15.1267	335.472
213.9000	-15.0532	335.782
213.8000	-14.9865	336.096
213.7000	-14.9721	336.41
213.6000	-14.9656	336.726
213.5000	-14.9635	337.041
213.4000	-14.9951	337.36
213.3000	-15.1176	337.682
213.2000	-15.2405	338.007
213.1000	-15.2787	338.338
213.0000	-15.3418	338.668
212.9000	-15.4885	338.999
212.8000	-15.5687	339.334
212.7000	-15.6428	339.671
212.6000	-15.6536	340.015
212.5000	-15.6477	340.362
212.4000	-15.6263	340.713
212.3000	-15.6212	341.064
212.2000	-15.6126	341.415
212.1000	-15.5398	341.774
212.0000	-15.5243	342.135
211.9000	-15.5166	342.496
211.8000	-15.5864	342.854
211.7000	-15.696	343.21
211.6000	-15.7308	343.572
211.5000	-15.8135	343.934
211.4000	-15.8852	344.299
211.3000	-15.9264	344.669
211.2000	-15.9627	345.034
211.1000	-16.0239	345.408
211.0000	-16.0012	345.789
210.9000	-15.9397	346.172
210.8000	-15.9746	346.556
210.7000	-16.0284	346.942
210.6000	-16.0603	347.331
210.5000	-16.1464	347.718
210.4000	-16.1942	348.105
210.3000	-16.2128	348.498
210.2000	-16.2403	348.889
210.1000	-16.3089	349.287
210.0000	-16.3451	349.685
209.9000	-16.3799	350.084
209.8000	-16.4346	350.483
209.7000	-16.4693	350.887
209.6000	-16.5328	351.29
209.5000	-16.6279	351.698
209.4000	-16.7557	352.103
209.3000	-16.8561	352.507
209.2000	-16.921	352.916
209.1000	-16.9331	353.324
209.0000	-16.9336	353.733
208.9000	-17.0052	354.143
208.8000	-17.0345	354.554
208.7000	-17.0627	354.966
208.6000	-17.0269	355.38
208.5000	-16.9954	355.794
208.4000	-16.9899	356.209
208.3000	-17.0253	356.625
208.2000	-17.1101	357.045
208.1000	-17.0661	357.465
208.0000	-17.0058	357.885
207.9000	-17.0132	358.305
207.8000	-16.9827	358.725
207.7000	-16.916	359.147
207.6000	-16.8874	359.566
207.5000	-16.8056	359.982
207.4000	-16.7026	360.397
207.3000	-16.58	360.809
207.2000	-16.5023	361.223
207.1000	-16.4291	361.638
207.0000	-16.3138	362.053
206.9000	-16.2457	362.467
206.8000	-16.1878	362.883
206.7000	-16.1685	363.3
206.6000	-16.0472	363.72
206.5000	-15.8865	364.141
206.4000	-15.7592	364.565
206.3000	-15.5948	364.992
206.2000	-15.4415	365.412
206.1000	-15.2896	365.837
206.0000	-15.1907	366.255
205.9000	-14.9895	366.678
205.8000	-14.8352	367.103
205.7000	-14.7427	367.524
205.6000	-14.6662	367.948
205.5000	-14.5767	368.37
205.4000	-14.4832	368.796
205.3000	-14.3196	369.227
205.2000	-14.1609	369.658
205.1000	-13.9789	370.095
205.0000	-13.8423	370.527
204.9000	-13.7085	370.96
204.8000	-13.5367	371.397
204.7000	-13.3612	371.83
204.6000	-13.1846	372.262
204.5000	-13.022	372.699
204.4000	-12.8153	373.13
204.3000	-12.5477	373.564
204.2000	-12.3137	373.999
204.1000	-12.1104	374.434
204.0000	-11.939	374.871
203.9000	-11.6756	375.31
203.8000	-11.4449	375.758
203.7000	-11.2512	376.202
203.6000	-11.0433	376.653
203.5000	-10.9006	377.11
203.4000	-10.7239	377.572
203.3000	-10.4716	378.039
203.2000	-10.2337	378.516
203.1000	-10.0059	378.994
203.0000	-9.81242	379.48
202.9000	-9.5149	379.977
202.8000	-9.24123	380.473
202.7000	-8.93809	380.985
202.6000	-8.66962	381.497
202.5000	-8.45736	382.015
202.4000	-8.18373	382.538
202.3000	-7.90056	383.07
202.2000	-7.61444	383.612
202.1000	-7.40754	384.155
202.0000	-7.06184	384.71
201.9000	-6.74097	385.275
201.8000	-6.46779	385.846
201.7000	-6.17079	386.43
201.6000	-5.87139	387.022
201.5000	-5.55448	387.622
201.4000	-5.24768	388.227
201.3000	-4.7576	388.844
201.2000	-4.37491	389.472
201.1000	-4.10965	390.104
201.0000	-3.7051	390.741
200.9000	-3.19471	391.395
200.8000	-2.74741	392.053
200.7000	-2.30912	392.721
200.6000	-1.88424	393.401
200.5000	-1.50483	394.089
200.4000	-1.09877	394.781
200.3000	-0.676504	395.485
200.2000	-0.269191	396.203
200.1000	0.0365497	396.924
200.0000	0.366389	397.656
199.9000	0.781079	398.407
199.8000	1.18103	399.168
199.7000	1.58896	399.935
199.6000	1.99432	400.719
199.5000	2.47743	401.518
199.4000	2.92493	402.325
199.3000	3.38817	403.143
199.2000	3.79168	403.97
199.1000	4.19367	404.808
199.0000	4.62077	405.661
198.9000	5.03222	406.53
198.8000	5.49044	407.414
198.7000	5.81173	408.309
198.6000	6.21293	409.215
198.5000	6.68498	410.143
198.4000	7.28673	411.094
198.3000	7.90513	412.057
198.2000	8.36387	413.035
198.1000	8.86706	414.029
198.0000	9.44486	415.05
197.9000	9.97753	416.088
197.8000	10.4295	417.146
197.7000	10.943	418.229
197.6000	11.3698	419.328
197.5000	11.7707	420.449
197.4000	12.2924	421.596
197.3000	12.8005	422.769
197.2000	13.2134	423.969
197.1000	13.5555	425.195
197.0000	14.0113	426.448
196.9000	14.3877	427.73
196.8000	14.7566	429.045
196.7000	15.1445	430.399
196.6000	15.5365	431.785
196.5000	15.9835	433.203
196.4000	16.4748	434.653
196.3000	17.0221	436.135
196.2000	17.6211	437.658
196.1000	18.2499	439.219
196.0000	18.8826	440.812
195.9000	19.4715	442.441
195.8000	19.9606	444.108
195.7000	20.2951	445.813
195.6000	20.604	447.557
195.5000	20.9696	449.355
195.4000	21.1988	451.2
195.3000	21.5243	453.104
195.2000	21.7702	455.061
195.1000	22.0747	457.076
195.0000	22.3675	459.14
194.9000	22.7798	461.267
194.8000	23.1453	463.449
194.7000	23.5472	465.692
194.6000	23.9001	467.999
194.5000	24.2553	470.371
194.4000	24.5433	472.824
194.3000	24.8027	475.356
194.2000	25.1351	477.969
194.1000	25.4614	480.67
194.0000	25.9082	483.468
193.9000	26.3188	486.35
193.8000	26.6779	489.315
193.7000	26.9191	492.358
193.6000	27.0322	495.483
193.5000	27.1165	498.698
193.4000	27.2362	502.02
193.3000	27.2556	505.439
193.2000	27.1553	508.955
193.1000	27.0623	512.58
193.0000	26.9629	516.314
192.9000	26.8338	520.163
192.8000	26.8752	524.131
192.7000	26.9297	528.215
192.6000	26.9465	532.417
192.5000	26.8485	536.736
192.4000	26.7085	541.182
192.3000	26.722	545.749
192.2000	26.9362	550.448
192.1000	27.1555	555.267
192.0000	27.3037	560.214
191.9000	27.3628	565.282
191.8000	27.7667	570.474
191.7000	28.0137	575.777
191.6000	28.4949	581.201
191.5000	28.6105	586.729
191.4000	28.4617	592.365
191.3000	27.6489	598.094
191.2000	26.8947	603.909
191.1000	26.6122	609.806
191.0000	26.2329	615.76
190.9000	25.62	621.764
190.8000	24.711	627.772
190.7000	23.6395	633.752
190.6000	22.4533	639.689
190.5000	21.7717	645.582
190.4000	21.1534	651.411
190.3000	20.2011	657.146
190.2000	19.0615	662.755
190.1000	18.615	668.214
190.0000	17.7176	673.473

##### Extended Information
[Comments]
Sample name	sample2
Comment
User
Division
Company	EMBL

[Detailed Information]
Creation date	17/05/2023 11:43

Data array type	Linear data array * 2
Horizontal axis	Wavelength [nm]
Vertical axis(1)	CD [mdeg]
Vertical axis(2)	HT [V]
Start	260 nm
End	190 nm
Data interval	0.1 nm
Data points	701     

[Measurement Information]
Instrument name	CD-Spectrometer
Model name	J-815
Serial No.	B060661168

Accessory	PTC-423S
Accessory S/N	C021361181
  Temperature	20.01 C
  Control sensor	Holder
  Monitor sensor	Holder
  Start Mode	Start immediately
  Cell length	0.2 mm

Measurement date	17/05/2023 11:42

Photometric mode	CD, HT
Measure range	260 - 190 nm
Data pitch	0.1 nm
Sensitivity	Standard
D.I.T.	1 sec
Bandwidth	1.00 nm
Start mode	Immediately
Scanning mode	Continuous
Scanning speed	50 nm/min
Baseline correction	Baseline
Shutter control	Auto
CD detector	PMT
PMT voltage	Auto
Accumulations	10

Concentration	0.5 (w/v)%
Solvent	buffer
